# Supplementary material for: Cytomegalovirus Genetic Diversity and Evolution: Insights into Genotypes and Their Role in Viral Pathogenesis
Source: Pathogens. 2025 Jan 9;14(1):50. doi: 10.3390/pathogens14010050 (PMC11768282; doi:10.3390/pathogens14010050)
Supplement: Supplementary file 1 [file pathogens-14-00050-s001.zip]

Archive with 1 entries (1 files):
- pathogens-3221773-supplementary.pdf
